# Supplementary material for: Protein–Protein Interactions Facilitate E4orf6-Dependent Regulation of E1B-55K SUMOylation in HAdV-C5 Infection
Source: Viruses. 2022 Feb 24;14(3):463. doi: 10.3390/v14030463 (PMC8953357; doi:10.3390/v14030463)
Supplement: Supplementary file 1 [file viruses-14-00463-s001.zip]

Archive with 1 entries (1 files):
- viruses-1571390-supplementary.pdf
